# Supplementary material for: Aging-Associated Augmentation of Gut Microbiome Virulence Capability Drives Sepsis Severity
Source: mBio. 2023 Apr 27;14(3):e00052-23. doi: 10.1128/mbio.00052-23 (PMC10294665; doi:10.1128/mbio.00052-23)
Supplement: DATA FILE S1 [file mbio.00052-23-s0001.xlsx]

## Sheet: E.coli (JC001) VFDB
VFDB Gene	COG Annotation
VFG001826(gb|NP_217099)	COG0317
VFG000330(gb|NP_438812)	COG1519
VFG000139(gb|NP_253697)	COG0438
VFG000142(gb|NP_253698)	COG0859
VFG000332(gb|NP_439271)	COG0451
VFG002028(gb|NP_282298)	COG0451
VFG036992(gb|NP_274718)	COG0841
VFG037720(gb|YP_001847164)	COG0841
VFG049133(gb|YP_002918166.1)	COG0845
VFG044172(gb|NP_756180)	COG4559
VFG013070(gb|YP_405013)	COG4559
VFG000922(gb|NP_756179)	COG0609
VFG013069(gb|YP_405014)	COG0609
VFG000921(gb|NP_756178)	COG0702
VFG013068(gb|YP_405015)	COG0702
VFG000920(gb|NP_756177)	COG3721
VFG013067(gb|YP_405016)	COG3721
VFG000919(gb|NP_756176)	COG0635
VFG000918(gb|NP_756175)	COG4558
VFG013065(gb|YP_405017)	COG4558
VFG013064(gb|YP_405019)	COG1629
VFG000348(gb|NP_438431)	COG1629
VFG000916(gb|NP_756169)	COG3720
VFG013063(gb|YP_405020)	COG3720
VFG000344(gb|NP_438273)	COG3842
VFG000876(gb|NP_757244)	COG3188
VFG042855(gb|YP_170123)	COG4796
VFG046465(gb|YP_169203.1)	COG0050
VFG038280(gb|YP_855104)	COG1459
VFG000181(gb|NP_251792)	COG1459
VFG001870(gb|YP_095392)	COG1459
VFG038435(gb|YP_858309)	COG1459
VFG001881(gb|YP_095552)	COG1459
VFG042854(gb|YP_170106)	COG1459
VFG002427(gb|YP_109604)	COG1459
VFG036992(gb|NP_274718)	COG0841
VFG037720(gb|YP_001847164)	COG0841
VFG049898(gb|YP_309252.1)	COG3157
VFG007136(gb|NP_231058)	COG3157
VFG038365(gb|YP_855659)	COG3157
VFG038369(gb|YP_856360)	COG3157
VFG001386(gb|NP_215271)	COG0745
VFG002048(gb|YP_404601)	COG2804
VFG038280(gb|YP_855104)	COG1459
VFG000181(gb|NP_251792)	COG1459
VFG001870(gb|YP_095392)	COG1459
VFG001881(gb|YP_095552)	COG1459
VFG038435(gb|YP_858309)	COG1459
VFG002427(gb|YP_109604)	COG1459
VFG002050(gb|YP_404603)	COG2165
VFG002052(gb|YP_404605)	COG2165
VFG000177(gb|NP_251788)	COG4795
VFG002054(gb|YP_404607)	COG3156
VFG038300(gb|YP_855109)	COG3156
VFG050169(gb|YP_002392941.1)	COG1682
VFG050168(gb|YP_002392940.1)	COG1134
VFG050167(gb|YP_002392939.1)	COG0110
VFG050166(gb|YP_002392938.1)	COG2089
VFG050165(gb|YP_002392937.1)	COG1083
VFG050164(gb|YP_002392936.1)	COG0381
VFG050163(gb|YP_002392935.1)
VFG050162(gb|YP_002392934.1)	COG3562
VFG050161(gb|YP_002392933.1)	COG3563
VFG050160(gb|YP_002392932.1)	COG1212
VFG050159(gb|YP_002392931.1)	COG1596
VFG001972(gb|NP_282585)	COG1596
VFG050158(gb|YP_002392930.1)	COG3524
VFG050157(gb|YP_002392929.1)	COG0517
VFG038463(gb|YP_858121)	COG2805
VFG000232(gb|NP_273117)	COG2805
VFG042870(gb|YP_096029)	COG2805
VFG001223(gb|NP_249086)	COG2805
VFG001224(gb|NP_249087)	COG5008
VFG038471(gb|YP_857247)	COG5008
VFG045607(gb|YP_096929)	COG1385
VFG000696(gb|AAP42188)	COG1134
VFG048693(gb|YP_005226603.1)	COG0542
VFG048683(gb|YP_005226602.1)	COG3157
VFG048650(gb|YP_005226599.1)	COG3522
VFG048639(gb|YP_005226598.1)	COG3517
VFG002197(gb|NP_814691)	COG1609
VFG018241(gb|NP_230208)	COG1854
VFG037118(gb|NP_273782)	COG0497
VFG000079(gb|NP_463763)	COG0542
VFG000121(gb|NP_249453)	COG1595
VFG002307(gb|NP_461452)	COG1388
VFG036992(gb|NP_274718)	COG0841
VFG037720(gb|YP_001847164)	COG0841
VFG000119(gb|NP_253948)	COG3279
VFG017856(gb|YP_001007658)	COG5464
VFG049018(gb|YP_002920501.1)	COG2197
VFG013070(gb|YP_405013)	COG4559
VFG044172(gb|NP_756180)	COG4559
VFG037386(gb|YP_001847242)	COG4604
VFG048518(gb|YP_002918367.1)	COG1629
VFG043626(gb|YP_002921127)	COG3121
VFG038416(gb|YP_855055)	COG3121
VFG043625(gb|YP_002921126)	COG3188
VFG000876(gb|NP_757244)	COG3188
VFG001146(gb|CAA83902)	COG3188
VFG000419(gb|NP_395429.1)	COG3188
VFG036992(gb|NP_274718)	COG0841
VFG037720(gb|YP_001847164)	COG0841
VFG036992(gb|NP_274718)	COG0841
VFG048972(gb|YP_002920366.1)	COG1596
VFG048885(gb|YP_002920358.1)	COG1089
VFG002365(gb|YP_001007257)	COG1089
VFG048874(gb|YP_002920357.1)	COG0451
VFG002364(gb|YP_001007256)	COG0451
VFG048852(gb|YP_002920355.1)	COG0297
VFG048819(gb|YP_002920352.1)	COG0662
VFG000133(gb|NP_252241)	COG0662
VFG002569(gb|YP_109405)	COG0836
VFG002222(gb|NP_540312)	COG0662
VFG000315(gb|NP_206844)	COG0662
VFG048808(gb|YP_002920351.1)	COG1109
VFG002362(gb|YP_001007254)	COG1109
VFG048841(gb|YP_002920354.1)	COG2148
VFG048990(gb|YP_002920369.1)	COG1210
VFG048819(gb|YP_002920352.1)	COG0662
VFG002363(gb|YP_001007255)	COG0836
VFG000133(gb|NP_252241)	COG0662
VFG002569(gb|YP_109405)	COG0836
VFG047006(gb|YP_170386.1)	COG0662
VFG002222(gb|NP_540312)	COG0662
VFG048808(gb|YP_002920351.1)	COG1109
VFG002362(gb|YP_001007254)	COG1109
VFG048830(gb|YP_002920353.1)	COG0362
VFG048797(gb|YP_002920350.1)	COG1004
VFG000963(gb|NP_270108)	COG1004
VFG001969(gb|NP_282582)	COG1004
VFG006717(gb|NP_465159)	COG1012
VFG049147(gb|YP_006635473.1)	COG2091
VFG049149(gb|YP_006635475.1)	COG1020
VFG049150(gb|YP_006635476.1)	COG1250
VFG049151(gb|YP_006635477.1)	COG0236
VFG049154(gb|YP_006635480.1)	COG1020
VFG049155(gb|YP_006635481.1)	COG3321
VFG000161(gb|NP_251089)	COG1020
VFG049157(gb|YP_006635483.1)	COG0778
VFG049158(gb|YP_006635484.1)	COG0154
VFG049159(gb|YP_006635485.1)	COG0534
VFG049160(gb|YP_006635486.1)	COG1020
VFG049161(gb|YP_006635487.1)	COG3321
VFG049162(gb|YP_006635488.1)	COG1680
VFG005788(gb|NP_687689)	COG0304
VFG044333(gb|YP_002920253)	COG1629
VFG000358(gb|NP_405467)	COG1629
VFG000359(gb|NP_405468)	COG1021
VFG044332(gb|YP_002920252)	COG1021
VFG000360(gb|NP_405469)	COG3208
VFG044331(gb|YP_002920251)	COG3208
VFG000361(gb|NP_405470)	COG4693
VFG044330(gb|YP_002920250)	COG4693
VFG000362(gb|NP_405471)	COG0500
VFG044329(gb|YP_002920249)	COG0500
VFG000363(gb|NP_405472)	COG0500
VFG044328(gb|YP_002920248)	COG0500
VFG000364(gb|NP_405473)	COG2207
VFG044327(gb|YP_002920247)	COG2207
VFG044326(gb|YP_002920246)	COG1132
VFG000365(gb|NP_405474)	COG1132
VFG000366(gb|NP_405475)	COG1132
VFG044325(gb|YP_002920245)	COG1132
VFG000367(gb|NP_405476)	COG0477
VFG044324(gb|YP_002920244)	COG0477
VFG000368(gb|NP_405477)	COG0147
VFG044323(gb|YP_002920243)	COG0147
VFG009810(gb|NP_215272)	COG5002
VFG049007(gb|YP_002920216.1)	COG2771
VFG002339(gb|YP_001006752)	COG1987
VFG002015(gb|YP_095814)	COG1987
VFG001260(gb|NP_250138)	COG1987
VFG038670(gb|YP_855915)	COG1987
VFG038858(gb|YP_001140279)	COG1987
VFG002336(gb|YP_001006749)	COG1886
VFG002335(gb|YP_001006748)	COG1868
VFG002334(gb|YP_001006747)	COG1580
VFG038867(gb|YP_001140288)	COG1157
VFG002329(gb|YP_001006742)	COG1536
VFG002501(gb|YP_106857)	COG1536
VFG007466(gb|NP_231763)	COG1536
VFG006562(gb|NP_207150)	COG1536
VFG002006(gb|YP_095786)	COG1766
VFG006557(gb|NP_207149)	COG1766
VFG002319(gb|YP_001006726)	COG1191
VFG002359(gb|YP_001006784)
VFG002358(gb|YP_001006783)
VFG043213(gb|YP_001006782)	COG1291
VFG043211(gb|YP_001006780)	COG0643
VFG043209(gb|YP_001006778)	COG0840
VFG043207(gb|YP_001006775)	COG2201
VFG043206(gb|YP_001006774)	COG0745
VFG002357(gb|YP_001006771)	COG1377
VFG002356(gb|YP_001006770)	COG1298
VFG006577(gb|NP_207831)	COG1298
VFG045345(gb|NP_797990)	COG3008
VFG048247(gb|YP_002921137.1)	COG3539
VFG000909(gb|NP_753153)	COG3539
VFG001446(gb|YP_540124)	COG3539
VFG000874(gb|NP_757242)	COG3539
VFG012333(gb|YP_540125)	COG3539
VFG043625(gb|YP_002921126)	COG3188
VFG012341(gb|YP_540129)	COG3539
VFG000878(gb|NP_757247)	COG3539
VFG048297(gb|YP_002921142.1)	COG3539
VFG043487(gb|NP_760575)	COG3203
VFG001214(gb|NP_253237)	COG2204
VFG001214(gb|NP_253237)	COG2204
VFG036992(gb|NP_274718)	COG0841
VFG037720(gb|YP_001847164)	COG0841
VFG013465(gb|NP_439706)	COG2877
VFG048478(gb|YP_002918372.1)	COG4779
VFG005788(gb|NP_687689)	COG0304
VFG049149(gb|YP_006635475.1)	COG1020
VFG011430(gb|NP_540392)	COG0236
VFG002341(gb|YP_001006754)	COG1344
VFG002342(gb|YP_001006755)	COG1256
VFG038779(gb|YP_857339)	COG1706
VFG038878(gb|YP_001140299)	COG1706
VFG006538(gb|NP_207044)	COG1706
VFG002513(gb|YP_106902)	COG4786
VFG001240(gb|NP_249773)	COG4786
VFG001996(gb|YP_095252)	COG4786
VFG038787(gb|YP_857341)	COG4786
VFG007328(gb|NP_231826)	COG4786
VFG038876(gb|YP_001140297)	COG4786
VFG006701(gb|NP_208376)	COG4786
VFG001913(gb|NP_281870)	COG4786
VFG038791(gb|YP_857342)	COG4787
VFG016777(gb|YP_989405)	COG4786
VFG002347(gb|YP_001006760)	COG4787
VFG002512(gb|YP_106901)	COG4787
VFG007334(gb|NP_231827)	COG4787
VFG001239(gb|NP_249772)	COG4787
VFG038791(gb|YP_857342)	COG4787
VFG002348(gb|YP_001006761)	COG1749
VFG002511(gb|YP_106900)	COG1749
VFG001238(gb|NP_249771)	COG1749
VFG038795(gb|YP_857343)	COG1749
VFG038874(gb|YP_001140295)	COG1749
VFG001994(gb|YP_095250)	COG1749
VFG007340(gb|NP_231828)	COG1749
VFG016764(gb|YP_989383)	COG1749
VFG002350(gb|YP_001006763)	COG1558
VFG038803(gb|YP_857345)	COG1558
VFG001236(gb|NP_249769)	COG1558
VFG007352(gb|NP_231830)	COG1558
VFG001992(gb|YP_095248)	COG1558
VFG038873(gb|YP_001140294)	COG1558
VFG002351(gb|YP_001006764)	COG1815
VFG013436(gb|NP_439676)	COG1560
VFG000458(gb|NP_460115)
VFG000457(gb|NP_460114)
VFG004125(gb|NP_460113)	COG2197
VFG000460(gb|NP_460112)
VFG000461(gb|NP_460111)
VFG000462(gb|NP_460110)	COG1462
VFG012513(gb|NP_753168)	COG1819
VFG044335(gb|YP_002920267)	COG1819
VFG012509(gb|NP_753167)	COG1132
VFG044336(gb|YP_002920268)	COG1132
VFG012505(gb|NP_753166)	COG2382
VFG044337(gb|YP_002920269)	COG2382
VFG012501(gb|NP_753165)	COG2819
VFG000935(gb|NP_753164)	COG1629
VFG044334(gb|YP_002920266)	COG1629
VFG000923(gb|NP_752600)	COG1629
VFG048518(gb|YP_002918367.1)	COG1629
VFG042390(gb|YP_540132)	COG1846
VFG001713(gb|NP_755457)	COG1846
VFG042389(gb|YP_540131)	COG2200
VFG000915(gb|NP_753159)	COG3539
VFG000914(gb|NP_753158)	COG3539
VFG012341(gb|YP_540129)	COG3539
VFG012339(gb|YP_540128)	COG3539
VFG000913(gb|NP_753157)	COG3539
VFG012337(gb|YP_540127)	COG3188
VFG000912(gb|NP_753156)	COG3188
VFG000911(gb|NP_753155)	COG3121
VFG012335(gb|YP_540126)	COG3121
VFG012333(gb|YP_540125)	COG3539
VFG000910(gb|NP_753154)	COG3539
VFG000874(gb|NP_757242)	COG3539
VFG048257(gb|YP_002921138.1)	COG3539
VFG000456(gb|NP_462541)	COG3539
VFG000877(gb|NP_757245)	COG3539
VFG000909(gb|NP_753153)	COG3539
VFG048287(gb|YP_002921141.1)	COG3539
VFG001446(gb|YP_540124)	COG3539
VFG004165(gb|NP_459030)	COG3539
VFG000873(gb|NP_757241)	COG3539
VFG001446(gb|YP_540124)	COG3539
VFG000909(gb|NP_753153)	COG3539
VFG048247(gb|YP_002921137.1)	COG3539
VFG000873(gb|NP_757241)	COG3539
VFG012333(gb|YP_540125)	COG3539
VFG000448(gb|NP_459543)	COG3539
VFG012329(gb|YP_540123)
VFG012327(gb|YP_540122)
VFG000880(gb|NP_755468)
VFG001443(gb|AAF37887)	COG2885
VFG043487(gb|NP_760575)	COG3203
VFG013248(gb|NP_438233)	COG1132
VFG050113(gb|YP_002336033.1)	COG1131
VFG013286(gb|NP_438515)	COG1087
VFG002361(gb|YP_001007253)	COG1087
VFG038219(gb|YP_001845364)	COG0745
VFG048409(gb|YP_002918380.1)	COG1028
VFG049995(gb|NP_832065.1)	COG1028
VFG000933(gb|NP_752613)	COG1535
VFG048419(gb|YP_002918379.1)	COG1535
VFG050028(gb|NP_832068.1)	COG1535
VFG000932(gb|NP_752612)	COG1021
VFG048429(gb|YP_002918378.1)	COG1021
VFG037316(gb|YP_001847237)	COG1021
VFG050017(gb|NP_832067.1)	COG1021
VFG001817(gb|NP_216900)	COG1021
VFG000931(gb|NP_752611)	COG1169
VFG048439(gb|YP_002918377.1)	COG1169
VFG044235(gb|YP_856993)	COG1169
VFG037218(gb|YP_001847229)	COG1169
VFG000924(gb|NP_752610)	COG4592
VFG048449(gb|YP_002918376.1)	COG4592
VFG044165(gb|NP_752609)	COG0477
VFG048459(gb|YP_002918375.1)	COG0477
VFG000926(gb|NP_752608)	COG0609
VFG048468(gb|YP_002918373.1)	COG0609
VFG000928(gb|NP_752607)	COG4779
VFG048478(gb|YP_002918372.1)	COG4779
VFG000925(gb|NP_752606)	COG1120
VFG000930(gb|NP_752604)	COG1020
VFG048498(gb|YP_002918370.1)	COG1020
VFG044159(gb|NP_752602)	COG2382
VFG000923(gb|NP_752600)	COG1629
VFG048518(gb|YP_002918367.1)	COG1629
VFG044334(gb|YP_002920266)	COG1629
VFG000935(gb|NP_753164)	COG1629
VFG000929(gb|NP_752599)	COG2977
VFG037010(gb|NP_274717)	COG1538
VFG001017(gb|NP_858404)	COG4571
VFG000417(gb|NP_395233)	COG4571
VFG049124(gb|YP_002918212.1)	COG2055
VFG049122(gb|YP_002918211.1)	COG0624
VFG049120(gb|YP_002918207.1)	COG0044
VFG049118(gb|YP_002918201.1)	COG1414
VFG049116(gb|YP_002918200.1)	COG3194
VFG049114(gb|YP_002918199.1)	COG0583
VFG038918(gb|YP_855893)	COG2274
VFG049133(gb|YP_002918166.1)	COG0845
VFG049144(gb|YP_002918165.1)	COG0841
VFG036992(gb|NP_274718)	COG0841
VFG000421(gb|NP_395427.1)	COG2207
VFG045349(gb|YP_002390132)	COG1388
VFG002413(gb|NP_286011)	COG2771
VFG002414(gb|NP_286010)
VFG002412(gb|NP_286009)	COG3121
VFG002415(gb|NP_286008)	COG3188
VFG002416(gb|NP_286007)
VFG002417(gb|NP_286006)	COG3121
VFG000904(gb|NP_752330)	COG3210
VFG000903(gb|NP_752289)	COG3210
VFG000902(gb|NP_755494)	COG3468
VFG043487(gb|NP_760575)	COG3203
VFG038861(gb|YP_001140282)	COG1298
VFG038682(gb|YP_855918)	COG1298
VFG007592(gb|NP_231701)	COG1298
VFG000813(gb|NP_290269)	COG4789
VFG013418(gb|NP_439337)	COG0279
VFG000903(gb|NP_752289)	COG3210
VFG000904(gb|NP_752330)	COG3210
VFG000772(gb|AAG37043)	COG3468
VFG000630(gb|NP_708742)	COG3468
VFG045346(gb|NP_933683)	COG1464
VFG013384(gb|NP_439218)	COG0763
VFG011409(gb|NP_539752)	COG0763
VFG013390(gb|NP_439219)	COG1043
VFG015000(gb|NP_252339)	COG0750
VFG000446(gb|NP_459541)	COG3188
VFG042425(gb|CAW30799)	COG3188
VFG042432(gb|CAA54117)	COG3188
VFG000944(gb|AAK16477)	COG3188
VFG013412(gb|NP_439302)	COG0774
VFG050017(gb|NP_832067.1)	COG1021
VFG050115(gb|YP_002336035.1)	COG1020
VFG047726(gb|YP_170570.1)	COG0505
VFG043209(gb|YP_001006778)	COG0840
VFG001442(gb|AAF98391)	COG0644
VFG000879(gb|NP_757248)	COG3539
VFG048307(gb|YP_002921143.1)	COG3539
VFG000878(gb|NP_757247)	COG3539
VFG048297(gb|YP_002921142.1)	COG3539
VFG000877(gb|NP_757245)	COG3539
VFG012339(gb|YP_540128)	COG3539
VFG000913(gb|NP_753157)	COG3539
VFG004170(gb|NP_459031)	COG3539
VFG000874(gb|NP_757242)	COG3539
VFG000456(gb|NP_462541)	COG3539
VFG042535(gb|AAA92618)	COG3539
VFG048247(gb|YP_002921137.1)	COG3539
VFG000876(gb|NP_757244)	COG3188
VFG000875(gb|NP_757243)	COG3121
VFG048267(gb|YP_002921139.1)	COG3121
VFG000874(gb|NP_757242)	COG3539
VFG000873(gb|NP_757241)	COG3539
VFG048247(gb|YP_002921137.1)	COG3539
VFG000909(gb|NP_753153)	COG3539
VFG001446(gb|YP_540124)	COG3539
VFG004145(gb|NP_459026)	COG3539
VFG000874(gb|NP_757242)	COG3539
VFG012333(gb|YP_540125)	COG3539
VFG000877(gb|NP_757245)	COG3539
VFG001144(gb|CAA83905)	COG3539
VFG000872(gb|NP_757240)	COG4974
VFG000871(gb|NP_757239)	COG0582
VFG048229(gb|YP_002921134.1)	COG0582
VFG049995(gb|NP_832065.1)	COG1028
VFG047582(gb|YP_169891.1)	COG0151
VFG043345(gb|YP_095788)	COG2204
VFG043345(gb|YP_095788)	COG2204
VFG043319(gb|YP_094888)	COG2204
VFG043319(gb|YP_094888)	COG2204
VFG011946(gb|NP_282174)	COG2204
VFG011946(gb|NP_282174)	COG2204
VFG046465(gb|YP_169203.1)	COG0050
VFG044334(gb|YP_002920266)	COG1629
VFG038219(gb|YP_001845364)	COG0745
VFG001214(gb|NP_253237)	COG2204
VFG001214(gb|NP_253237)	COG2204
VFG007496(gb|NP_231768)	COG2204
VFG007496(gb|NP_231768)	COG2204
VFG002226(gb|NP_540331)	COG0399
VFG001311(gb|NP_644953)	COG0677
VFG050183(gb|AJI08022.1)	COG0381

## Sheet: E. faecalis (JC002) VFDB
VFDB Gene	COG Annotation
VFG037064(gb|NP_273631)	COG1108
VFG002172(gb|NP_814266)	COG3087
VFG002164(gb|NP_817031)	COG3087
VFG002171(gb|NP_813951)	COG3087
VFG002173(gb|NP_816972)	COG3087
VFG002164(gb|NP_817031)	COG3087
VFG002172(gb|NP_814266)	COG3087
VFG002171(gb|NP_813951)	COG3087
VFG002173(gb|NP_816972)	COG3087
VFG002197(gb|NP_814691)	COG1609
VFG046465(gb|YP_169203.1)	COG0050
VFG011399(gb|NP_539749)	COG0764
VFG002361(gb|YP_001007253)	COG1087
VFG013286(gb|NP_438515)	COG1087
VFG002158(gb|NP_464456)	COG0095
VFG013248(gb|NP_438233)	COG1132
VFG007023(gb|NP_231091)	COG2274
VFG049120(gb|YP_002918207.1)	COG0044
VFG043509(gb|NP_816151)	COG4932
VFG002190(gb|NP_816141)	COG0020
VFG002189(gb|NP_816140)	COG4589
VFG002188(gb|NP_816139)	COG1887
VFG002187(gb|NP_816138)	COG1215
VFG002186(gb|NP_816137)	COG1215
VFG002186(gb|NP_816137)	COG1215
VFG002184(gb|NP_816135)	COG0812
VFG002183(gb|NP_816134)
VFG002182(gb|NP_816133)	COG0562
VFG002181(gb|NP_816132)	COG1134
VFG002180(gb|NP_816131)	COG1682
VFG013327(gb|NP_438900)	COG1109
VFG048830(gb|YP_002920353.1)	COG0362
VFG001386(gb|NP_215271)	COG0745
VFG038219(gb|YP_001845364)	COG0745
VFG013286(gb|NP_438515)	COG1087
VFG002361(gb|YP_001007253)	COG1087
VFG042976(gb|NP_814821)	COG2304
VFG042977(gb|NP_814822)	COG4932
VFG042978(gb|NP_814823)	COG4932
VFG042979(gb|NP_814824)	COG3764
VFG002185(gb|NP_816136)
VFG002166(gb|NP_814829)	COG4932
VFG005197(gb|NP_358462)	COG1293
VFG002160(gb|NP_465354)	COG1293
VFG012104(gb|YP_001089109)	COG1293
VFG000574(gb|NP_462662)	COG0474
VFG007023(gb|NP_231091)	COG2274
VFG000344(gb|NP_438273)	COG3842
VFG047708(gb|YP_170571.1)	COG0458
VFG049120(gb|YP_002918207.1)	COG0044
VFG050186(gb|AJI07989.1)	COG1210
VFG038839(gb|YP_858598)	COG1028
VFG047582(gb|YP_169891.1)	COG0151
VFG002191(gb|NP_815515)	COG3591
VFG002174(gb|NP_815516)	COG3227
VFG002192(gb|NP_815517)	COG3290
VFG002193(gb|NP_815518)	COG4512
VFG045332(gb|AHK25017)	COG1131
VFG002165(gb|NP_815739)	COG0803
VFG001359(gb|NP_346089)	COG0803
VFG002157(gb|NP_465372)	COG0803
VFG000329(gb|NP_439689)	COG3475
VFG013354(gb|NP_439028)	COG0463
VFG047039(gb|YP_170388.1)	COG1209
VFG047055(gb|YP_170389.1)	COG0463
VFG000079(gb|NP_463763)	COG0542
VFG038395(gb|YP_856375)	COG0542
VFG002084(gb|NP_232517)	COG0542
VFG037118(gb|NP_273782)	COG0497
VFG002197(gb|NP_814691)	COG1609
VFG002176(gb|AAM75252)	COG2274
VFG013248(gb|NP_438233)	COG1132
VFG001386(gb|NP_215271)	COG0745
VFG006717(gb|NP_465159)	COG1012
VFG000574(gb|NP_462662)	COG0474
VFG001206(gb|NP_273675)	COG3842
VFG007023(gb|NP_231091)	COG2274
VFG038918(gb|YP_855893)	COG2274
VFG045332(gb|AHK25017)	COG1131
VFG000077(gb|NP_465991)	COG0740
VFG039536(gb|NP_820549)	COG0217
VFG002364(gb|YP_001007256)	COG0451
VFG048874(gb|YP_002920357.1)	COG0451
VFG005788(gb|NP_687689)	COG0304
VFG000670(gb|NP_706258)	COG0463
VFG002440(gb|YP_111528)	COG2197
VFG013248(gb|NP_438233)	COG1132
VFG037386(gb|YP_001847242)	COG4604
VFG049120(gb|YP_002918207.1)	COG0044
VFG002196(gb|NP_816637)	COG1196
VFG037372(gb|YP_001847241)	COG4607
VFG037386(gb|YP_001847242)	COG4604
VFG046610(gb|YP_169796.1)	COG0036
VFG045346(gb|NP_933683)	COG1464
