# Supplementary material for: Aging-Associated Augmentation of Gut Microbiome Virulence Capability Drives Sepsis Severity
Source: mBio. 2023 Apr 27;14(3):e00052-23. doi: 10.1128/mbio.00052-23 (PMC10294665; doi:10.1128/mbio.00052-23)
Supplement: DATA FILE S2 [file mbio.00052-23-s0002.xlsx]

## Sheet: E.coli urine isolates
	#	Strain	Biosample	Isolation source	Host	Host gender	Host age	Host disease	NCBI link	ST
	1	UPTC_GRECO_10	SAMN17016303	Urine	Human	Female	83	acute urinary syndrome	https://www.ncbi.nlm.nih.gov/assembly/GCF_016092445.1/	34
	2	SCAID URN1-2019	SAMN14653305	Urine	Human	Female	71	Chronic cystitis	https://www.ncbi.nlm.nih.gov/assembly/GCF_012955465.1/	998
	3	UPTC_GRECO_9	SAMN17016239	Urine	Human	Female	69	UTI	https://www.ncbi.nlm.nih.gov/assembly/GCF_016092465.1/	428
	4	80101	SAMN19658398	Urine	Human	Female	19	-	https://www.ncbi.nlm.nih.gov/assembly/GCA_019088325.1/	73
	5	SEC01	SAMN17207787	Urine	Human	Male	63	Infected hydronephrosis	https://www.ncbi.nlm.nih.gov/assembly/GCF_016595695.1/	131
	6	MS8319	SAMN10141487	Urine	Human	Female	30	UTI	https://www.ncbi.nlm.nih.gov/assembly/GCF_020085175.1/	404
	7	75560	SAMN19658395	Urine	Human	Male	90	-	https://www.ncbi.nlm.nih.gov/assembly/GCA_019075705.1/	80
	8	QU-26	SAMN17320328	Urine	Human	Female	2	UTI	https://www.ncbi.nlm.nih.gov/assembly/GCF_016810035.1/	38
	9	MS8322	SAMN10141489	Urine	Human	Female	43	UTI	https://www.ncbi.nlm.nih.gov/assembly/GCF_020085235.1/	14
	10	QU-33	SAMN17320762	Urine	Human	Female	7	UTI	https://www.ncbi.nlm.nih.gov/assembly/GCF_016810135.1/	2346
	11	ECONC427	SAMN18053058	Urine	Human	Female	3	UTI	https://www.ncbi.nlm.nih.gov/assembly/GCA_017869465.1/	69
	12	QU-35	SAMN17320763	Urine	Human	Female	4	UTI	https://www.ncbi.nlm.nih.gov/assembly/GCF_016810155.1/	10
	13	QU-23	SAMN17320764	Urine	Human	Female	3	UTI	https://www.ncbi.nlm.nih.gov/assembly/GCF_016810175.1/	38
	14	QU-6	SAMN17320896	Urine	Human	Female	3	UTI	https://www.ncbi.nlm.nih.gov/assembly/GCF_016810195.1/	11021
	15	QU-10	SAMN17320938	Urine	Human	Female	8	UTI	https://www.ncbi.nlm.nih.gov/assembly/GCF_016810235.1/	11021
	16	EcPNK006	SAMN18131653	Urine	Human	Female	83	Chronic Cystitis	https://www.ncbi.nlm.nih.gov/assembly/GCF_017352055.1/	46
	17	EcPNK004	SAMN18131652	Urine	Human	Female	68	Chronic Cystitis	https://www.ncbi.nlm.nih.gov/assembly/GCF_017352035.1/	393
	18	EcPF5	SAMN15075992	Urine	Human	Female	75	Chronic Cystitis	https://www.ncbi.nlm.nih.gov/assembly/GCF_013372425.1/	73
	19	EcPF7	SAMN15075993	Urine	Human	Female	87	Chronic Cystitis	https://www.ncbi.nlm.nih.gov/assembly/GCF_013372405.1/	2279
	20	EcPF14	SAMN15075994	Urine	Human	Female	78	Chronic Cystitis	https://www.ncbi.nlm.nih.gov/assembly/GCF_013372385.1/	73
	21	EcPF15	SAMN15075995	Urine	Human	Female	74	Chronic Cystitis	https://www.ncbi.nlm.nih.gov/assembly/GCF_013372365.1/	394
	22	EcPF16	SAMN15075996	Urine	Human	Female	70	Chronic Cystitis	https://www.ncbi.nlm.nih.gov/assembly/GCF_013372345.1/	216
	23	EcPF18	SAMN15075997	Urine	Human	Female	68	Chronic Cystitis	https://www.ncbi.nlm.nih.gov/assembly/GCF_013372325.1/	131
	24	EcPF40	SAMN15075998	Urine	Human	Female	69	Chronic Cystitis	https://www.ncbi.nlm.nih.gov/assembly/GCF_013372305.1/	1193
	25	EcPF20	SAMN18131651	Urine	Human	Female	83	Chronic Cystitis	https://www.ncbi.nlm.nih.gov/assembly/GCF_017352075.1/	58
	26	EcPNK007	SAMN22231227	Urine	Human	Female	86	Chronic Cystitis	https://www.ncbi.nlm.nih.gov/assembly/GCF_020523705.1/	10
	27	118UI	SAMN10112494	Urine	Human	Female	17	Cystitis	https://www.ncbi.nlm.nih.gov/assembly/GCF_003627855.1/	69
	28	SA186	SAMN07411973	Urine	Human	Female	2	UTI	https://www.ncbi.nlm.nih.gov/assembly/GCF_003856995.1/	131
	29	NA090	SAMN06344514	Urine	Human	Male	10	Septicemia	https://www.ncbi.nlm.nih.gov/assembly/GCF_002407385.1/	38
	30	ST-410:K011	SAMN06106891	Urine	Human	Female	39	TB case UTI	https://www.ncbi.nlm.nih.gov/assembly/GCF_002510175.1/	410
	31	ST-131:E021	SAMN06106835	Urine	Human	Female	12	nephroctic syndrome	https://www.ncbi.nlm.nih.gov/assembly/GCF_002416785.1/	131
	32	FDAARGOS_170	SAMN03996315	Urine	Human	Female	1	UTI	https://www.ncbi.nlm.nih.gov/assembly/GCF_001471755.2/	73
	33	FDAARGOS_144	SAMN03996288	Urine	Human	Female	21	UTI	https://www.ncbi.nlm.nih.gov/assembly/GCF_002944935.1/	538
	34	CR694	SAMN03217331	Urine	Human	Female	55	UTI	https://www.ncbi.nlm.nih.gov/assembly/GCF_000814525.1/	648
	35	HOS72	SAMN14547774	Urine	Human	Male	26	pyelonephritis	https://www.ncbi.nlm.nih.gov/assembly/GCF_015687075.1/	38

## Sheet: E. coli blood isolates
	#	Strain	Biosample	Isolation source	Host	Host gender	Host age	Host disease	NCBI link	ST
	1	4891	SAMN22794051	Blood	Human	Female	55	leukemia	https://www.ncbi.nlm.nih.gov/assembly/GCF_020783195.1/	167
	2	6012	SAMN22794039	Blood	Human	Female	57	MDS	https://www.ncbi.nlm.nih.gov/assembly/GCF_020782655.1/	12233
	3	4838	SAMN22794035	Blood	Human	Female	55	leukemia	https://www.ncbi.nlm.nih.gov/assembly/GCF_020782755.1/	46
	4	SF-626	SAMN05607993	Blood	Human	Male	< 1 year	sepsis	https://www.ncbi.nlm.nih.gov/assembly/GCF_001881075.1/	95
	5	SF-596	SAMN05607992	Blood	Human	Female	30	sepsis	https://www.ncbi.nlm.nih.gov/assembly/GCF_001881345.1/	95
	6	SF-567	SAMN05607990	Blood	Human	Female	78	sepsis	https://www.ncbi.nlm.nih.gov/assembly/GCF_001881315.1/	95
	7	SF-560	SAMN05607989	Blood	Human	Male	65	sepsis	https://www.ncbi.nlm.nih.gov/assembly/GCF_001881305.1/	95
	8	129181	SAMN19658605	Blood	Human	Male	55	-	https://www.ncbi.nlm.nih.gov/assembly/GCA_019324335.1/	361
	9	91271	SAMN19658430	Blood	Human	Male	1	-	https://www.ncbi.nlm.nih.gov/assembly/GCA_019112585.1/	538
	10	88609	SAMN19658420	Blood	Human	Male	86	-	https://www.ncbi.nlm.nih.gov/assembly/GCA_019112565.1/	538
	11	MS10984	SAMN16513435	Blood	Human	Male	1	-	https://www.ncbi.nlm.nih.gov/assembly/GCF_020085305.1/	1193
	12	MS10956	SAMN16513434	Blood	Human	Male	68	-	https://www.ncbi.nlm.nih.gov/assembly/GCF_020085335.1/	1193
	13	MS10951	SAMN16513433	Blood	Human	Female	79	-	https://www.ncbi.nlm.nih.gov/assembly/GCF_020085385.1/	1193
	14	113974	SAMN19658521	Blood	Human	Female	92	-	https://www.ncbi.nlm.nih.gov/assembly/GCA_019060095.1/	127
	15	BA942	SAMN19111024	Blood	Human	Female	74	Bacteraemia	https://www.ncbi.nlm.nih.gov/assembly/GCF_018489375.1/	131
	16	BA1413	SAMN19110907	Blood	Human	Female	19	Bacteraemia	https://www.ncbi.nlm.nih.gov/assembly/GCF_018491945.1/	131
	17	ST-131:E009	SAMN06106905	Blood	Human	Male	3	-	https://www.ncbi.nlm.nih.gov/assembly/GCF_002528885.1/	131
	18	ST-131:E005	SAMN06106904	Blood	Human	Male	3	-	https://www.ncbi.nlm.nih.gov/assembly/GCF_002528825.1/	131
	19	SF-572	SAMN05607991	Blood	Human	Female	43	sepsis	https://www.ncbi.nlm.nih.gov/assembly/GCF_001881355.1/	95
	20	SF-501	SAMN05607985	Blood	Human	Male	36	sepsis	https://www.ncbi.nlm.nih.gov/assembly/GCF_001881045.1/	95
	21	BA901	SAMN19111021	Blood	Human	Male	105	Bacteraemia	https://www.ncbi.nlm.nih.gov/assembly/GCF_018489425.1/	131
	22	BA2082	SAMN19110961	Blood	Human	Female	27	Bacteraemia	https://www.ncbi.nlm.nih.gov/assembly/GCF_018491725.1/	131
	23	BA1413	SAMN19110907	Blood	Human	Female	19	Bacteraemia	https://www.ncbi.nlm.nih.gov/assembly/GCF_018491945.1/	131
	24	SF-313	SAMN05552908	Blood	Human	Female	18	sepsis	https://www.ncbi.nlm.nih.gov/assembly/GCF_002028865.1/	95
	25	JC001			mouse					80

## Sheet: E. faecalis urine isolates
	#	Strain	Biosample	Isolation source	Host	Host gender	Host age	Host disease	NCBI link	ST
	1	F165	SAMN05427524	Urine	Human	Female	20	UTI	https://www.ncbi.nlm.nih.gov/assembly/GCF_001692705.1/	590
	2	FDAARGOS_338	SAMN06173351	Urine	Human	Male	3	Contaminant	https://www.ncbi.nlm.nih.gov/assembly/GCF_002208945.1/	19
	3	FDAARGOS_322	SAMN06173335	Urine	Human	Female	25	Contaminant	https://www.ncbi.nlm.nih.gov/assembly/GCF_002206445.1/	179
	4	ST-6:CF006	SAMN06106879	Urine	Human	Male	41	-	https://www.ncbi.nlm.nih.gov/assembly/GCA_002417225.1/	6
	5	ET116_16	SAMN07842665	Urine	Human	Male	60	UTI	https://www.ncbi.nlm.nih.gov/assembly/GCF_002751015.2/	525
	6	BG475	SAMN20475138	Urine	Human	-	-	UTI	https://www.ncbi.nlm.nih.gov/assembly/GCF_019448485.1/	774
	7	4973	SAMN12098886	Urine	Human	-	-	Urine infection	https://www.ncbi.nlm.nih.gov/assembly/GCF_013523155.1/	21
	8	EF3157	SAMN10424978	Urine	Human	-	-	IDD	https://www.ncbi.nlm.nih.gov/assembly/GCF_004102975.1/	16
	9	UW14100	SAMN09685603	Urine	Human	-	-	UTI	https://www.ncbi.nlm.nih.gov/assembly/GCA_015307145.1/	6
	10	UW6997	SAMN09685508	Urine	Human	-	-	pneumonia	https://www.ncbi.nlm.nih.gov/assembly/GCA_015305785.1/	Unknown- nearest type 6
	11	16-424	SAMN08093730	Urine	Human	-	-	UTI	https://www.ncbi.nlm.nih.gov/assembly/GCF_002973775.1/	480
	12	16-372	SAMN08093727	Urine	Human	-	-	UTI	https://www.ncbi.nlm.nih.gov/assembly/GCF_002973735.1/	480
	13	UW15589	SAMN08329294	Urine	Human	-	-	ulcus cruris	https://www.ncbi.nlm.nih.gov/assembly/GCA_015294665.1/	480
	14	UW15335	SAMN08329291	Urine	Human	-	-	UTI	https://www.ncbi.nlm.nih.gov/assembly/GCA_015293605.1/	16
	15	LREF-1	SAMN20500851	Urine	Human	-	-	UTI	https://www.ncbi.nlm.nih.gov/assembly/GCF_019449295.1/	28
	16	1D-1984	SAMEA6658251	Urine	Human	-	-	-	https://www.ncbi.nlm.nih.gov/assembly/GCA_018144335.1/	6
	17	Efa HS0914	SAMN02401940	Urine	Human	-	-	UTI	https://www.ncbi.nlm.nih.gov/assembly/GCF_000717435.1/	4
	18	SHM041	SAMN16986095	Urine	Human	-	-	-	https://www.ncbi.nlm.nih.gov/assembly/GCF_016937495.1/	776
	19	EF349	SAMN10424962	Urine	Human	-	-	general surgery	https://www.ncbi.nlm.nih.gov/assembly/GCF_004103435.1/	631
	20	UW11209	SAMN09685548	Urine	Human	-	-	no infection	https://www.ncbi.nlm.nih.gov/assembly/GCA_015306985.1/	Unknown- nearest type 6
	21	16-196	SAMN08093724	Urine	Human	-	-	UTI	https://www.ncbi.nlm.nih.gov/assembly/GCF_002973815.1/	480
	22	UW13910	SAMN08329286	Urine	Human	-	-	UTI	https://www.ncbi.nlm.nih.gov/assembly/GCA_015293765.1/	Unknown- nearest type 585
	23	38572_LIN-RES	SAMN16826733	Urine	Human	-	-	-	https://www.ncbi.nlm.nih.gov/assembly/GCF_021120655.1/	480
	24	BX8117	SAMEA6595202	Urine	Human	-	-	-	https://www.ncbi.nlm.nih.gov/assembly/GCF_906464875.1/	16
	25	1D-016	SAMEA6656335	Urine	Human	-	-	-	https://www.ncbi.nlm.nih.gov/assembly/GCA_018185475.1/	Unknown- nearest type 102
	26	V1239	SAMEA4360798	Urine	Human	-	-	-	https://www.ncbi.nlm.nih.gov/assembly/GCA_015315865.1/	6
	27	574/14	SAMN19292106	Urine	Human	-	-	-	https://www.ncbi.nlm.nih.gov/assembly/GCF_021295175.1/	6
	28	LRS29212	SAMN02950876	Urine	Human	-	-	-	https://www.ncbi.nlm.nih.gov/assembly/GCF_000763355.1/	30
	29	VRE34684	SAMN16340258	Urine	Human	-	-	-	https://www.ncbi.nlm.nih.gov/assembly/GCF_016400825.1/	6

## Sheet: E. faecalis blood isolates
	#	Strain	Biosample	Isolation source	Host	Host gender	Host age	Host disease	NCBI link	ST
	1	CU0714	SAMN04934554	Blood	Human	Female	44	bacteremia	https://www.ncbi.nlm.nih.gov/assembly/GCF_001639005.2/	103
	2	FDAARGOS_528	SAMN10163222	Blood	Human	Male	22 Months	Unknown	https://www.ncbi.nlm.nih.gov/assembly/GCF_003812665.1/	28
	3	NGS-ED-1009	SAMN02947222	Blood	Human	-	neonatal	blood sepsis	https://www.ncbi.nlm.nih.gov/assembly/GCF_000739195.1/	16
	4	3(point)10	SAMEA6941500	Blood	Human	-	-	infective endocarditis	https://www.ncbi.nlm.nih.gov/assembly/GCA_903818745.1/	Unknown- nearest type 206
	5	DVT_1043	SAMN19195853	Blood	Human	-	-	infective endocarditis	https://www.ncbi.nlm.nih.gov/assembly/GCA_018544685.1/	6
	6	B4969	SAMN08814552	Blood	Human	-	-	bacteremia	https://www.ncbi.nlm.nih.gov/assembly/GCF_003046875.1/	6
	7	B3286	SAMN08814551	Blood	Human	-	-	bacteremia	https://www.ncbi.nlm.nih.gov/assembly/GCF_003046915.1/	6
	8	ICU13	SAMN17831788	Blood	Human	-	-	Blood stream infection	https://www.ncbi.nlm.nih.gov/assembly/GCA_017715415.1/	179
	9	EF6735	SAMN10424975	Blood	Human	-	-	ICU	https://www.ncbi.nlm.nih.gov/assembly/GCF_004103235.1/	480
	10	EF4106	SAMN10424967	Blood	Human	-	-	gastroenterology	https://www.ncbi.nlm.nih.gov/assembly/GCF_004103345.1/	476
	11	EF2597	SAMN10424960	Blood	Human	-	-	rheumatology	https://www.ncbi.nlm.nih.gov/assembly/GCF_004103425.1/	16
	12	UW16671	SAMN09685656	Blood	Human	-	-	bacteremia	https://www.ncbi.nlm.nih.gov/assembly/GCA_015307865.1/	Unknown- nearest type 476
	13	UW15658	SAMN09685650	Blood	Human	-	-	endocarditis	https://www.ncbi.nlm.nih.gov/assembly/GCA_015308705.1/	72
	14	UW15321	SAMN09685649	Blood	Human	-	-	bacteremia	https://www.ncbi.nlm.nih.gov/assembly/GCA_018089565.1/	59
	15	UW7284	SAMN09685521	Blood	Human	-	-	pneumonia	https://www.ncbi.nlm.nih.gov/assembly/GCA_015308085.1/	Unknown- nearest type 6
	16	V583		Blood	Human		-	persistent bloodstream infection	https://www.ncbi.nlm.nih.gov/Taxonomy/Browser/wwwtax.cgi?id=226185	6
	17	JC002		Blood	Human		-			9
	18	MMH594		Blood	Human		-		https://www.ncbi.nlm.nih.gov/Taxonomy/Browser/wwwtax.cgi?mode=Info&id=1158653	6
	19	DS16	SAMN00809239	Blood	-		-		https://www.ncbi.nlm.nih.gov/assembly/GCF_000395285.1/	40
	20	4 point 10	SAMEA6941511	Blood	Human	-	-	infective endocarditis	https://www.ncbi.nlm.nih.gov/assembly/GCA_903818865.1/	Unknown- nearest type 209
	21	DVT_1033	SAMN19195851	Blood	Human	-	-	Infective Endocarditis	https://www.ncbi.nlm.nih.gov/assembly/GCA_018544665.1/	Unknown- nearest type 116
	22	B2949	SAMN08814550	Blood	Human	-	-	bacteremia	https://www.ncbi.nlm.nih.gov/assembly/GCF_003046905.1/	6
	23	ICU11	SAMN17831786	Blood	Human	-	-	Blood stream infection	https://www.ncbi.nlm.nih.gov/assembly/GCA_017673465.1/	40
	24	16C106	SAMN16686137	Blood	Human	-	-	Infection	https://www.ncbi.nlm.nih.gov/assembly/GCF_015645405.1/	40
	25	UW6876	SAMN09685507	Blood	Human	-	-	pneumonia	https://www.ncbi.nlm.nih.gov/assembly/GCA_015305615.1/	Unknown- nearest type 30
	26	LIM690	SAMN06330386	Blood	Human	-	-	Bloodstream infection or infection or gastrointestinal tract colonization	https://www.ncbi.nlm.nih.gov/assembly/GCA_002006035.1/	9
	27	MA1	SAMN02641563	Blood	Human	Male	52	acute suppurative cholangitis	https://www.ncbi.nlm.nih.gov/assembly/GCF_000524625.1/	191
	28	BSAC_ec830	SAMEA2146715	Blood	Human	-	-	disease	https://www.ncbi.nlm.nih.gov/assembly/GCA_015313425.1/	Unknown- nearest type 6
	29	DVT_958	SAMN19195844	Blood	Human	-	-	infective endocarditis	https://www.ncbi.nlm.nih.gov/assembly/GCA_018412925.1/	Unknown- nearest type 40
	30	CL9943	SAMN17618437	Blood	Human	-	-	-	https://www.ncbi.nlm.nih.gov/assembly/GCA_018294305.1/	Unknown- nearest type 4
